# Supplementary material for: Differential Refractometric Biosensor for Reliable Human IgG Detection: Proof of Concept
Source: Biosensors (Basel). 2022 Jul 12;12(7):515. doi: 10.3390/bios12070515 (PMC9312733; doi:10.3390/bios12070515)
Supplement: Supplementary file 1 [file biosensors-12-00515-s001.zip]

Archive with 1 entries (1 files):
- biosensors-1765144-supplementary.pdf
